# Supplementary material for: Construction of Yeast One-Hybrid Library of Dendrobium huoshanense and Screening of Potential Transcription Factors Regulating DhPMM Gene Expression
Source: Biomolecules. 2025 Aug 29;15(9):1251. doi: 10.3390/biom15091251 (PMC12467618; doi:10.3390/biom15091251)
Supplement: Supplementary file 1 [file biomolecules-15-01251-s001.zip]

Archive with 1 entries (1 files):
- biomolecules-3806831-supplementary.pdf
